# Supplementary material for: Comparison of state-of-the-art error-correction coding for sequence-based DNA data storage
Source: Nat Commun. 2026 Mar 14;17:3963. doi: 10.1038/s41467-026-70548-3 (PMC13133123; doi:10.1038/s41467-026-70548-3)
Supplement: Supplementary file 4 — Source Data [file 41467_2026_70548_MOESM4_ESM.xlsx]

## Sheet: Fig. 1b
Clustering	Overall rate	Decoding success
BasicSet	0.00843215	1
BasicSet	0.0136792	0
BasicSet	0.0186145	0
BasicSet	0.0542884	0
BasicSet	0.00861733	1
BasicSet	0.00194589	1
BasicSet	0.0217143	0
BasicSet	0.0159571	0
BasicSet	0.0182145	0
BasicSet	0.205562	0
BasicSet	0.105639	0
BasicSet	0.0133852	0
BasicSet	0.00983635	1
BasicSet	0.4	0
BasicSet	0.00378648	1
BasicSet	0.001	1
BasicSet	0.0143374	0
BasicSet	0.0212477	0
BasicSet	0.00738715	1
BasicSet	0.00722841	1
BasicSet	0.0114744	0
BasicSet	0.00633259	1
BasicSet	0.0156142	0
BasicSet	0.0100524	1
BasicSet	0.00542858	1
BasicSet	0.00736806	1
BasicSet	0.00531192	1
BasicSet	0.0117264	0
BasicSet	0.00619651	1
BasicSet	0.027899	0
CDHit	0.4	0
CDHit	0.0143374	1
CDHit	0.0977691	0
CDHit	0.0613465	0
CDHit	0.0542884	0
CDHit	0.0615907	0
CDHit	0.027899	1
CDHit	0.0285126	1
CDHit	0.0244423	1
CDHit	0.0243454	1
CDHit	0.0208699	1
CDHit	0.0283996	1
CDHit	0.0387997	1
CDHit	0.045261	1
CDHit	0.00378648	1
CDHit	0.0450815	1
CDHit	0.00194589	1
CDHit	0.0834797	0
CDHit	0.001	1
CDHit	0.00736806	1
CDHit	0.0715624	0
CDHit	0.083812	0
CDHit	0.0527982	1
CDHit	0.0332608	1
CDHit	0.105639	0
CDHit	0.205562	0
CDHit	0.0525889	0
CDHit	0.0718473	0
CDHit	0.0331289	1
CDHit	0.0386459	1

## Sheet: Fig. 1c
Codec	Threshold	Code rate
DNAAeon	0.010209	1.5
DNAAeon	0.569852	0.5
DNAAeon	0.238185	1
DNAFountain	0.0161907	1.5
DNAFountain	0.644432	0.5
DNAFountain	0.287359	1
GM		0.34
DNARS	0.150294	1.5
DNARS	0.569852	0.5
DNARS	0.430211	1
HEDGES	0.0558658	0.63
HEDGES	0.0506843	1.07
YY		1.85

## Sheet: Fig. 1d
Codec	Clustering	Threshold	Code rate	Clustering group	Effective rate
DNAAeon	BasicSet	0.00181786	0.5	BasicSet
DNAAeon	CDHit	0.0664174	0.5	optimal	0
DNAAeon	BasicSet	0.00257227	1	BasicSet
DNAAeon	CDHit	0.0737697	1	optimal	7.27019e-06
DNAAeon	BasicSet	0.00182326	1.5	BasicSet
DNAAeon	CDHit	0.0774607	1.5	optimal	2.1678e-05
DNAFountain	BasicSet	0.0166716	0.5	BasicSet
DNAFountain	Starcode	0.0451013	0.5	optimal	0.00593766
DNAFountain	BasicSet	0.0157203	1	BasicSet
DNAFountain	Starcode	0.0421249	1	optimal	0.00288286
DNAFountain	BasicSet	0.0103565	1.5	BasicSet
DNAFountain	CDHit	0.0507209	1.5	optimal	0
DNARS	BasicSet	0.0334289	0.5	BasicSet
DNARS	CDHit	0.119477	0.5	optimal	0.00520505
DNARS	BasicSet	0.0216722	1	BasicSet
DNARS	CDHit	0.119446	1	optimal	0.00508256
DNARS	BasicSet	0.0166985	1.5	BasicSet
DNARS	CDHit	0.103177	1.5	optimal	0.00100667
GM	BasicSet	0.0163816	0.34	BasicSet
GM	LSH	0.0674096	0.34	optimal	6.21241e-05
HEDGES	BasicSet	0.0774533	0.63	BasicSet
HEDGES	LSH	0.133175	0.63	optimal	0.0259769
HEDGES	BasicSet	0.0216722	1.07	BasicSet
HEDGES	CDHit	0.119521	1.07	optimal	0.00476925
YY	BasicSet		1.85	BasicSet
YY	CDHit	0.0416089	1.85	optimal	1.91631e-06

## Sheet: Fig. 1e
Codec	Codec name	Overall rate	Dropout
DNAAeon	High	0.0001	0.0247541
DNAAeon	Medium	0.0001	0.245075
DNAAeon	Low	0.0001	0.629149
DNAAeon	Medium	0.001	0.24483
DNAAeon	Low	0.001	0.62852
DNAAeon	Medium	0.002	0.244345
DNAAeon	High	0.004	0.0247293
DNAAeon	Medium	0.008	0.244345
DNAAeon	Low	0.008	0.628462
DNAAeon	Low	0.016	0.566232
DNAAeon	High	0.064	0.0184971
DNAAeon	Medium	0.064	0.244019
DNAAeon	Low	0.064	0.56604
DNAAeon	Low	0.0711727	0.42
DNAAeon	Low	0.0712937	0.2
DNAAeon	Low	0.0713801	0.021
DNAAeon	Low	0.0714515	0.001
DNAAeon	Medium	0.075779	0.2
DNAAeon	Medium	0.0759972	0.044
DNAAeon	Medium	0.0760067	0.0096
DNAAeon	Medium	0.0760827	0.001
DNAAeon	High	0.0814847	0.0096
DNAAeon	High	0.0824513	0.0045
DNAAeon	High	0.0824807	0.0021
DNAAeon	High	0.0825632	0.001
DNAFountain	High	0.0001	0.0296298
DNAFountain	Medium	0.0001	0.324027
DNAFountain	Low	0.0001	0.629091
DNAFountain	High	0.004	0.0296002
DNAFountain	Medium	0.016	0.323703
DNAFountain	Low	0.016	0.628462
DNAFountain	High	0.032	0.0189795
DNAFountain	Medium	0.032	0.246441
DNAFountain	Low	0.032	0.628462
DNAFountain	Medium	0.0411181	0.2
DNAFountain	Medium	0.0424738	0.0096
DNAFountain	Medium	0.0425163	0.001
DNAFountain	Low	0.0450238	0.2
DNAFountain	Low	0.045458	0.021
DNAFountain	Low	0.0483481	0.0045
DNAFountain	Low	0.0483965	0.001
DNAFountain	High	0.0492691	0.0096
DNAFountain	High	0.0520831	0.0045
DNAFountain	High	0.0549597	0.0021
DNAFountain	High	0.0550147	0.001
DNARS	High	0.0001	0.139528
DNARS	Medium	0.0001	0.441485
DNARS	Low	0.0001	0.566124
DNARS	High	0.002	0.139388
DNARS	High	0.004	0.139382
DNARS	Low	0.016	0.565559
DNARS	High	0.032	0.134552
DNARS	Medium	0.032	0.441044
DNARS	High	0.064	0.11609
DNARS	Medium	0.064	0.376055
DNARS	Low	0.064	0.5122
DNARS	High	0.0937235	0.093
DNARS	High	0.0941444	0.044
DNARS	High	0.104924	0.0021
DNARS	High	0.105029	0.001
DNARS	Medium	0.108186	0.2
DNARS	Medium	0.108227	0.093
DNARS	Low	0.108232	0.42
DNARS	Low	0.108232	0.2
DNARS	Medium	0.108279	0.044
DNARS	Medium	0.108388	0.001
DNARS	Low	0.120867	0.093
DNARS	Low	0.120883	0.044
DNARS	Low	0.125024	0.001
Goldman	Low	0.0001	0.0786846
Goldman	Low	0.016	0.078606
Goldman	Low	0.032	0.0155009
Goldman	Low	0.064	0.00168936
Goldman	Low	0.064064	0.001
HEDGES	Medium	0.0001	0.0783278
HEDGES	Low	0.0001	0.105499
HEDGES	Low	0.008	0.105394
HEDGES	Medium	0.032	0.0782495
HEDGES	Low	0.032	0.0918722
HEDGES	Medium	0.064	0.0650758
HEDGES	Low	0.064	0.0700883
HEDGES	Medium	0.0937223	0.044
HEDGES	Medium	0.108223	0.021
HEDGES	Medium	0.120713	0.0045
HEDGES	Medium	0.120783	0.0021
HEDGES	Low	0.125005	0.021
HEDGES	Medium	0.125089	0.001
HEDGES	Low	0.128	0.0138818
HEDGES	Low	0.139067	0.0096
HEDGES	Low	0.139206	0.001

## Sheet: Fig. 2 (top)
Codec	Code rate	Iterations
DNAAeon	1.5	6
DNAAeon	0.5	7
DNAAeon	1	6
DNAFountain	1.5	6
DNAFountain	0.5	6
DNAFountain	1	6
DNARS	1.5	6
DNARS	0.5	7
DNARS	1	7
HEDGES	0.63	6
HEDGES	1.07	6
YY	1.85	4
GM	0.34	0

## Sheet: Fig. 2 (middle)
Codec	Code rate	Iterations
DNAAeon	1.5	10
DNAAeon	0.5	10
DNAAeon	1	10
DNAFountain	1.5	10
DNAFountain	0.5	10
DNAFountain	1	10
DNARS	1.5	10
DNARS	0.5	10
DNARS	1	10
HEDGES	0.63	10
HEDGES	1.07	10
YY	1.85	10
GM	0.34	0

## Sheet: Fig. 2 (bottom) 
Codec	Code rate	Iterations
DNAAeon	1.5	5
DNAAeon	0.5	1
DNAAeon	1	2
DNAFountain	1.5	9
DNAFountain	0.5	3
DNAFountain	1	3
DNARS	1.5	3
DNARS	0.5	1
DNARS	1	1
GM	0.34	10
HEDGES	0.63	3
HEDGES	1.07	4
YY	1.85	0

## Sheet: Fig. 3a
Codec	Code name	Workflow	Initial coverage	Sequencing depth
DNAAeon	Low	BestCase	1000	0.484425
DNAAeon	Low	BestCase	464	0.484909
DNAAeon	Low	BestCase	10	0.486245
DNAAeon	Low	BestCase	4.6	0.516187
DNAAeon	Low	BestCase	2.2	0.517261
DNAAeon	Low	BestCase	1	0.599728
DNAAeon	Low	BestCase	0.596728	1
DNAAeon	Medium	BestCase	1000	1.44849
DNAAeon	Medium	BestCase	100	1.45165
DNAAeon	Medium	BestCase	46	1.623
DNAAeon	Medium	BestCase	10	1.62419
DNAAeon	Medium	BestCase	4.6	1.85466
DNAAeon	Low	BestCase	0.486946	2.2
DNAAeon	Medium	BestCase	2.59449	2.2
DNAAeon	Medium	BestCase	2.2	3.02315
DNAAeon	High	BestCase	1000	4.59913
DNAAeon	Medium	BestCase	1.6985	4.6
DNAAeon	High	BestCase	100	4.60373
DNAAeon	Medium	WorstCase	1000	5.19404
DNAAeon	Medium	WorstCase	464	5.19924
DNAAeon	Medium	WorstCase	215	5.36689
DNAAeon	High	BestCase	46	5.39258
DNAAeon	High	BestCase	22	5.39258
DNAAeon	Medium	WorstCase	46	5.85881
DNAAeon	High	BestCase	10	8.31505
DNAAeon	Low	WorstCase	1000	9.99
DNAAeon	Medium	BestCase	1.62296	10
DNAAeon	High	BestCase	6.16256	10
DNAAeon	Medium	WorstCase	12.4698	10
DNAAeon	Low	WorstCase	226.442	10
DNAAeon	Low	WorstCase	100	10.5548
DNAAeon	Low	WorstCase	46	10.8892
DNAAeon	Medium	WorstCase	10	13.6603
DNAAeon	Low	BestCase	0.484847	22
DNAAeon	Medium	BestCase	1.62286	22
DNAAeon	High	BestCase	4.09699	22
DNAAeon	Medium	WorstCase	7.16112	22
DNAAeon	Low	WorstCase	25.6969	22
DNAAeon	Low	WorstCase	22	24.229
DNAAeon	Medium	BestCase	1.52764	46
DNAAeon	Medium	WorstCase	5.85762	46
DNAAeon	High	WorstCase	1000	72.2677
DNAAeon	High	WorstCase	464	72.34
DNAAeon	Medium	BestCase	1.40217	100
DNAAeon	Low	WorstCase	17.1342	100
DNAAeon	High	WorstCase	262.864	100
DNAAeon	Low	BestCase	0.438568	215
DNAAeon	Medium	BestCase	1.39368	215
DNAAeon	Medium	WorstCase	5.13907	215
DNAAeon	Low	WorstCase	12.799	215
DNAAeon	High	WorstCase	162.312	215
DNAAeon	Low	WorstCase	12.2156	464
DNAAeon	High	WorstCase	91.3381	464
DNAAeon	Low	BestCase	0.438129	1000
DNAAeon	Medium	BestCase	1.39229	1000
DNAAeon	High	BestCase	4.09289	1000
DNAAeon	Medium	WorstCase	5.13394	1000
DNAAeon	Low	WorstCase	12.2034	1000
DNAAeon	High	WorstCase	91.2467	1000
DNAFountain	Low	BestCase	1000	2.1978
DNAFountain	Low	BestCase	404.238	2.2
DNAFountain	Low	BestCase	100	2.93272
DNAFountain	Medium	BestCase	1000	3.67742
DNAFountain	Medium	BestCase	464	3.68111
DNAFountain	Medium	BestCase	46	4.50816
DNAFountain	Low	BestCase	23.7697	4.6
DNAFountain	Medium	BestCase	7.58532	10
DNAFountain	High	BestCase	1000	12.1533
DNAFountain	High	BestCase	100	12.1655
DNAFountain	High	BestCase	46	18.0474
DNAFountain	High	BestCase	22	20.074
DNAFountain	High	BestCase	21.3632	46
DNAFountain	High	BestCase	21.042	100
DNAFountain	High	BestCase	14.4249	215
DNAFountain	High	BestCase	12.4223	464
DNAFountain	Medium	BestCase	7.57774	1000
DNAFountain	High	BestCase	12.4099	1000
DNAFountain	Low	BestCase	23.746	1000
DNARS	Low	BestCase	1000	0.691858
DNARS	Low	BestCase	22	0.69255
DNARS	Low	BestCase	4.6	0.696379
DNARS	Low	BestCase	2.2	0.789986
DNARS	Medium	BestCase	1000	0.907041
DNARS	Medium	BestCase	22	0.907949
DNARS	Low	BestCase	1.30475	1
DNARS	Medium	BestCase	10	1.04332
DNARS	Low	BestCase	1	1.12795
DNARS	Medium	BestCase	4.6	1.12919
DNARS	Medium	BestCase	2.2	1.39368
DNARS	Low	BestCase	0.693978	2.2
DNARS	Medium	BestCase	1.21482	2.2
DNARS	High	BestCase	1000	2.49009
DNARS	High	BestCase	464	2.49258
DNARS	High	BestCase	100	2.49258
DNARS	High	BestCase	22	2.49835
DNARS	High	BestCase	10	2.90326
DNARS	High	BestCase	4.6	3.78264
DNARS	Low	BestCase	0.662376	4.6
DNARS	Medium	BestCase	0.972338	4.6
DNARS	High	BestCase	4.22932	4.6
DNARS	Low	WorstCase	1000	5.2219
DNARS	Low	WorstCase	215	5.22712
DNARS	Low	WorstCase	100	5.86171
DNARS	Low	WorstCase	46	6.68872
DNARS	Low	WorstCase	22	7.58735
DNARS	Medium	WorstCase	1000	8.67896
DNARS	Medium	WorstCase	464	8.68765
DNARS	Medium	BestCase	0.972153	10
DNARS	High	BestCase	2.90326	10
DNARS	Low	WorstCase	11.9802	10
DNARS	Medium	WorstCase	215	10.3874
DNARS	Low	WorstCase	10	12.1522
DNARS	Medium	WorstCase	100	12.2156
DNARS	Medium	WorstCase	46	12.7921
DNARS	Medium	WorstCase	22	17.0143
DNARS	High	BestCase	2.87845	22
DNARS	Low	WorstCase	9.32949	22
DNARS	Medium	WorstCase	18.9922	22
DNARS	High	BestCase	2.5942	46
DNARS	Low	WorstCase	8.94955	46
DNARS	Medium	WorstCase	15.0231	46
DNARS	Low	WorstCase	7.58735	100
DNARS	Medium	WorstCase	14.3132	100
DNARS	High	WorstCase	1000	120.957
DNARS	High	WorstCase	464	121.078
DNARS	High	WorstCase	215	129.355
DNARS	High	BestCase	2.49835	215
DNARS	Low	WorstCase	7.51558	215
DNARS	Medium	WorstCase	12.2693	215
DNARS	High	WorstCase	140.413	215
DNARS	High	BestCase	2.49258	464
DNARS	High	WorstCase	112.11	464
DNARS	High	WorstCase	100	825.758
DNARS	Low	BestCase	0.661713	1000
DNARS	Medium	BestCase	0.971181	1000
DNARS	High	BestCase	2.49009	1000
DNARS	Low	WorstCase	7.50806	1000
DNARS	Medium	WorstCase	12.2156	1000
DNARS	High	WorstCase	99.9	1000
Goldman	Low	BestCase	1000	9.99
Goldman	Low	BestCase	24.0497	10
Goldman	Low	BestCase	17.6517	22
Goldman	Low	BestCase	17.6341	1000
HEDGES	Medium	BestCase	1000	3.01064
HEDGES	Medium	BestCase	22	3.01219
HEDGES	Medium	BestCase	10	3.50244
HEDGES	Medium	BestCase	4.78663	4.6
HEDGES	Low	BestCase	1000	4.78185
HEDGES	Low	BestCase	464	4.78663
HEDGES	Medium	BestCase	4.6	5.19912
HEDGES	Low	BestCase	22	5.99712
HEDGES	Low	BestCase	10	6.64881
HEDGES	Medium	BestCase	3.38868	10
HEDGES	Low	BestCase	8.92316	10
HEDGES	Medium	WorstCase	1000	11.9654
HEDGES	Low	WorstCase	1000	13.7988
HEDGES	Low	WorstCase	464	14.0004
HEDGES	Low	BestCase	4.6	14.2895
HEDGES	Medium	WorstCase	100	14.3097
HEDGES	Low	WorstCase	215	15.6992
HEDGES	Medium	WorstCase	46	15.9054
HEDGES	Low	WorstCase	22	17.5254
HEDGES	Medium	BestCase	3.35035	22
HEDGES	Low	BestCase	3.38868	22
HEDGES	Low	WorstCase	8.95035	22
HEDGES	Medium	WorstCase	22	41.3037
HEDGES	Low	BestCase	2.87746	46
HEDGES	Medium	BestCase	3.01219	46
HEDGES	Low	WorstCase	7.51677	46
HEDGES	Low	BestCase	2.79477	100
HEDGES	Medium	WorstCase	13.8605	100
HEDGES	Medium	BestCase	2.90326	215
HEDGES	Low	WorstCase	6.59014	215
HEDGES	Low	WorstCase	6.57604	464
HEDGES	Low	BestCase	2.79198	1000
HEDGES	Medium	BestCase	2.80648	1000
HEDGES	Low	WorstCase	6.56946	1000
HEDGES	Medium	WorstCase	13.8466	1000
YinYang	High	BestCase	1000	12.2406
YinYang	High	BestCase	46	12.2529
YinYang	High	BestCase	19.3557	46
YinYang	High	BestCase	16.6525	100
YinYang	High	BestCase	16.6359	1000

## Sheet: Fig. 3c
Workflow	Codec	Code rate	Storage density
BestCase	DNAAeon	0.5	117.813
WorstCase	DNAAeon	0.5	2.63051
BestCase	DNAAeon	1	71.5841
WorstCase	DNAAeon	1	16.9344
BestCase	DNAAeon	1.5	41.6636
WorstCase	DNAAeon	1.5	0.367963
BestCase	DNAFountain	0.5	2.40461
BestCase	DNAFountain	1	15.0188
BestCase	DNAFountain	1.5	7.8468
BestCase	DNARS	0.5	85.7162
WorstCase	DNARS	0.5	6.16943
BestCase	DNARS	1	116.729
WorstCase	DNARS	1	6.4224
BestCase	DNARS	1.5	61.148
WorstCase	DNARS	1.5	0.366848
BestCase	GM	0.34	2.16937
BestCase	HEDGES	0.63	22.3236
WorstCase	HEDGES	0.63	8.47961
BestCase	HEDGES	1.07	37.7388
WorstCase	HEDGES	1.07	3.73865
BestCase	YY	1.85	6.58624

## Sheet: Fig. 4
Workflow	Codec	Code rate	2	5	10	25	50	1000
Pool_Bestcase	DNAAeon	1.01	1	1	1	1	1	1
Pool_Bestcase	DNAAeon	1.51	1.81644e-47	1	1	1	1	1
Pool_Bestcase	DNAAeon	1.81	7.12458e-218	7.12458e-218	7.12458e-218	1	1	1
Pool_Bestcase	DNAFountain	1	0.000388982	0.969518	0.999994	1	1	1
Pool_Bestcase	DNAFountain	1.47	0.00214051	0.13873	0.808621	0.996858	0.99988	1
Pool_Bestcase	DNAFountain	1.74	0	0	0	0	0	0
Pool_Bestcase	DNARS	1	1	1	1	1	1	1
Pool_Bestcase	DNARS	1.5	3.84756e-32	1	1	1	1	1
Pool_Bestcase	DNARS	1.64	0	0	0	0	0	0
Pool_Bestcase	Goldman	0.34	0	0	0	0	0	0
Pool_Bestcase	HEDGES	0.99	1.08106e-24	1	1	1	1	1
Pool_Bestcase	YinYang	1.82	1.04444e-19	5.66683e-11	0.000229405	0.999992	1	1
Pool_Worstcase	DNAAeon	1.01	0.00241238	0.980313	0.999989	1	1	1
Pool_Worstcase	DNAAeon	1.51	4.14478e-06	0.000123215	0.00160127	0.0455138	0.382947	0.999975
Pool_Worstcase	DNAAeon	1.81	0	0	0	0	0	0
Pool_Worstcase	DNAFountain	1	0.0281166	0.0791069	0.163659	0.367509	0.569638	0.97893
Pool_Worstcase	DNAFountain	1.47	0	0	0	0	0	0
Pool_Worstcase	DNAFountain	1.74	0	0	0	0	0	0
Pool_Worstcase	DNARS	1	2.88082e-33	1	1	1	1	1
Pool_Worstcase	DNARS	1.5	2.39117e-09	3.94673e-06	0.00107107	0.638956	0.997924	1
Pool_Worstcase	DNARS	1.64	0	0	0	0	0	0
Pool_Worstcase	Goldman	0.34	0	0	0	0	0	0
Pool_Worstcase	HEDGES	0.99	4.46606e-06	0.00634325	0.608678	0.99955	0.999998	1
Pool_Worstcase	YinYang	1.82	0	0	0	0	0	0

[truncated: 28 more sheets: Fig. 5a, Fig. 5b, Fig. 5c, Fig. 5d, Sup. Fig. 1, Sup. Fig. 2, Sup. Fig. 3, Sup. Fig. 4, Sup. Fig. 5, Sup. Fig. 6, Sup. Fig. 7, Sup. Fig. 8, Sup. Fig. 9, Sup. Fig. 10, Sup. Fig. 11, Sup. Fig. 12, Sup. Fig. 13, Sup. Fig. 15 (top), Sup. Fig. 15 (middle), Sup. Fig. 15 (bottom) …]
